# Supplementary material for: Cytogenetic Characterization and Metabolomic Differences of Full-Sib Progenies of Saccharum spp
Source: Plants (Basel). 2023 Feb 10;12(4):810. doi: 10.3390/plants12040810 (PMC9968213; doi:10.3390/plants12040810)
Supplement: Supplementary file 1 [file plants-12-00810-s001.zip]

Archive with 1 entries (1 files):
- plants-2182113-supplementary.xlsx
