# Supplementary material for: Cytogenetic Characterization and Metabolomic Differences of Full-Sib Progenies of Saccharum spp
Source: Plants (Basel). 2023 Feb 10;12(4):810. doi: 10.3390/plants12040810 (PMC9968213; doi:10.3390/plants12040810)
Supplement: Supplementary file 1 [file plants-12-00810-s001.zip › plants-2182113-supplementary.xlsx]

## Sheet: Table S1
Index	Formula	Compounds	物质	Class I	Class II	CAS	Level	LI-1	LI-2	LI-3	HIII-1	HIII-2	HIII-3	VIP	Fold_Change	Log2FC	Type
mws0191	C5H11NO2	Betaine*	甜菜碱*	Alkaloids	Alkaloids	107-43-7	A	13342000	18039000	8803400	2712400	4562000	5314400	1.20792	0.313275798568599	-1.67449	down
pmp001201	C7H15NO3	5-Aminocycloheptane-1,2,3-triol	5-氨基环庚-1,2,3-三醇	Alkaloids	Alkaloids	-	B	13753	9631	10992	29553	20403	27581	1.27914	2.25556	1.17348	up
pmp001133	C17H28NO2+	N-Methyldendrobine	N-甲基石斛碱	Alkaloids	Sesquiterpene alkaloids	-	A	1241400	1970900	1278700	668590	670310	677640	1.25492	0.449018	-1.15515	down
Lmmp004621	C27H43NO2	Leptinidine	莱普替尼定	Alkaloids	Steroid alkaloids	24884-17-1	B	462120	357110	267290	63930	120360	99202	1.27584	0.260917	-1.93833	down
pmp001274	C28H48NO7P	2-Hydroxy-5,8,11,14,17-icosapentaenoyloxy]propyl-2-(trimethylammonio)ethyl phosphate	2-羟基-5,8,11,14,17-二十烷氧基]丙基-2-(三甲铵)磷酸乙酯	Alkaloids	Alkaloids	-	A	32666	15270	33092	51897	56790	72725	1.13004	2.23888	1.16278	up
pme3033	C4H9NO2	N,N-Dimethylglycine*	N,N-二甲基甘氨酸*	Amino acids and derivatives	Amino acids and derivatives	1118-68-9	A	1624500	1978000	1618100	870790	990930	743700	1.29755	0.499065	-1.0027	down
pme2122	C5H9N3	Histamine	组胺	Amino acids and derivatives	Amino acids and derivatives	51-45-6	B	313460	377420	230000	112490	134080	129300	1.27087	0.408164	-1.29278	down
Rfmb319	C6H11NO2	Pipecolic acid	哌啶酸	Amino acids and derivatives	Amino acids and derivatives	4043-87-2	B	23749000	36981000	55257000	1348700	1375700	1660600	1.33228	0.037806	-4.72524	down
ML10181668	C6H11NO2	Cycloleucine	环亮氨酸	Amino acids and derivatives	Amino acids and derivatives	52-52-8	A	1550400	2992000	5673500	128130	109370	137970	1.31135	0.0367535	-4.76597	down
mws0219	C4H7NO4	L-Aspartic Acid	L-天冬氨酸	Amino acids and derivatives	Amino acids and derivatives	56-84-8	A	11173000	20037000	16750000	1707300	2310600	1869100	1.33068	0.122748	-3.02623	down
Zmzn000113	C5H9NO4	L-threo-3-Methylaspartate*	L-苏式-3-甲基天冬氨酸*	Amino acids and derivatives	Amino acids and derivatives	6061-13-8	A	2923000	4257300	3436300	1278300	1360100	1234500	1.31724	0.364797	-1.45484	down
mws1050	C5H9NO4	O-Acetylserine*	O-乙酰丝氨酸*	Amino acids and derivatives	Amino acids and derivatives	5147-00-2	A	835790	981530	538500	218770	291640	500870	1.10267	0.429269	-1.22005	down
pme1210	C5H11NO2S	L-Methionine	L-蛋氨酸	Amino acids and derivatives	Amino acids and derivatives	63-68-3	A	195110	139060	264630	73878	87042	52552	1.23499	0.3565	-1.48803	down
pme2758	C5H9NO5	4-Hydroxy-L-glutamic acid	4-羟基-L-谷氨酸	Amino acids and derivatives	Amino acids and derivatives	3913-68-6	B	45431	60402	51381	25369	19743	18923	1.29113	0.407311	-1.2958	down
Lmbp000123	C6H13NO2S	L-Homomethionine	L-高甲硫氨酸	Amino acids and derivatives	Amino acids and derivatives	25148-30-5	B	976750	1324900	1794600	539740	866190	455640	1.16009	0.454457	-1.13778	down
pme0124	C7H12N2O3	L-Glycyl-L-proline	L-甘氨酰-L-脯氨酸	Amino acids and derivatives	Amino acids and derivatives	704-15-4	B	36867	46338	59965	15451	28590	24015	1.18073	0.475351	-1.07293	down
pme2559	C6H9NO5	N-Acetyl-L-Aspartic Acid	N-乙酰-L-天冬氨酸	Amino acids and derivatives	Amino acids and derivatives	997-55-7	B	172320	220580	366550	41071	57440	47284	1.30265	0.191974	-2.38101	down
pme0137	C7H12N2O4	N-Acetyl-L-Glutamine	N-乙酰-L-谷氨酰胺	Amino acids and derivatives	Amino acids and derivatives	2490-97-3	A	9634800	8146500	10972000	1491100	2772300	2375400	1.31307	0.230888	-2.11473	down
pme0122	C8H16N2O3	N6-Acetyl-L-lysine	N6-乙酰-L-赖氨酸	Amino acids and derivatives	Amino acids and derivatives	692-04-6	B	88089	81222	81823	37737	45804	32953	1.31629	0.463872	-1.1082	down
Zmjp000182	C7H16N4O2	N-Monomethyl-L-arginine	N-单甲基-L-精氨酸	Amino acids and derivatives	Amino acids and derivatives	17035-90-4	B	446590	611230	983690	44123	48397	51785	1.32921	0.0706854	-3.82244	down
pme0075	C7H11NO5	N-Acetyl-L-glutamic acid	N-乙酰-L-谷氨酸	Amino acids and derivatives	Amino acids and derivatives	1188-37-0	B	520100	293090	767840	145110	133850	118910	1.23783	0.251652	-1.9905	down
pme3827	C9H11NO4	3,4-Dihydroxy-L-phenylalanine	3,4-二羟基-L-苯丙氨酸	Amino acids and derivatives	Amino acids and derivatives	59-92-7	B	504300	369160	273210	70676	70078	56816	1.31101	0.172299	-2.53701	down
NK10251888	C8H18N4O2	NG,NG-Dimethyl-L-arginine	NG,NG-二甲基-L-精氨酸	Amino acids and derivatives	Amino acids and derivatives	30315-93-6	B	67528	113960	95459	35339	53968	37263	1.21813	0.457019	-1.12967	down
Zmgn002106	C11H13NO3	N-Acetyl-L-phenylalanine	N-乙酰基-L-苯丙氨酸	Amino acids and derivatives	Amino acids and derivatives	2018-61-3	B	158600	139770	138870	70433	67974	66415	1.33244	0.468443	-1.09405	down
Lmhp001461	C11H20N2O3	L-Prolyl-L-Leucine	L-脯氨酰-L-亮氨酸	Amino acids and derivatives	Amino acids and derivatives	52899-07-7	B	397600	365700	641110	121920	191680	120090	1.27258	0.308806	-1.69523	down
pmb0962	C10H22N2O4	L-Lysine-Butanoic Acid	L-赖氨酸丁酸酯	Amino acids and derivatives	Amino acids and derivatives	80407-71-2	B	9441700	19593000	3981200	252990	974750	1311100	1.19658	0.0768975	-3.70092	down
mws0221	C6H12N2O4S2	L-Cystine	L-胱氨酸	Amino acids and derivatives	Amino acids and derivatives	56-89-3	B	34526	24424	29484	74183	59188	70896	1.30557	2.30982	1.20778	up
mws1375	C12H21N3O6	Nicotianamine	烟胺	Amino acids and derivatives	Amino acids and derivatives	34441-14-0	B	126290	45606	99756	279200	337400	298270	1.20706	3.3678	1.75181	up
pmb2857	C11H19NO9	L-Glutamic acid-O-glycoside	L-谷氨酸-O-葡萄糖苷	Amino acids and derivatives	Amino acids and derivatives	-	B	153990	354800	163220	55171	84131	67130	1.20171	0.307186	-1.70282	down
mws0582	C11H19N3O6S	S-(Methyl)glutathione	S-甲基谷胱甘肽	Amino acids and derivatives	Amino acids and derivatives	2922-56-7	B	78532	127120	115340	9	9	9	1.34548	8.41142e-05	-13.5373	down
mws4134	C20H32N6O12S2	Oxiglutatione	氧化谷胱甘肽	Amino acids and derivatives	Amino acids and derivatives	27025-41-8	B	179000	242610	439990	28477	36924	17469	1.30308	0.0961815	-3.3781	down
mws0789	C15H12O4	Pinocembrin (Dihydrochrysin)	乔松素	Flavonoids	Dihydroflavone	480-39-7	A	124980	64149	73574	237070	222190	251060	1.25897	2.70389	1.43504	up
pme2960	C15H12O5	Naringenin chalcone*	柚皮素查尔酮*	Flavonoids	Chalcones	73692-50-9	A	33573	15674	56933	28666000	27181000	18241000	1.33397	697.759	9.44658	up
mws0914	C15H12O5	Pinobanksin*	短叶松素*	Flavonoids	Dihydroflavonol	548-82-3	A	32099	15048	45587	30888000	27682000	17471000	1.33619	819.991	9.67946	up
pme0376	C15H12O5	Naringenin (5,7,4'-Trihydroxyflavanone)*	柚皮素*	Flavonoids	Dihydroflavone	480-41-1	A	34685	19359	48283	30274000	26835000	16541000	1.33781	719.751	9.49135	up
pme1201	C15H14O5	Phloretin	根皮素	Flavonoids	Chalcones	60-82-2	A	196650	95662	271240	1021800	984720	917050	1.2635	5.18776	2.37511	up
mws0920	C15H10O7	Tricetin (5,7,3',4',5'-Pentahydroxyflavone)	五羟黄酮	Flavonoids	Flavonoid	520-31-0	B	254230	92973	66300	431430	405830	424100	1.15242	3.05043	1.60901	up
mws0917	C17H14O7	3,7-Di-O-methylquercetin	3,7-二-O-甲基槲皮素	Flavonoids	Flavonols	2068-02-2	B	380160	566590	265070	125500	152940	145320	1.22685	0.349689	-1.51586	down
Lmpn007255	C16H12O8	Patuletin (Quercetagetin-6-methyl ether)	万寿菊素	Flavonoids	Flavonols	519-96-0	B	36492	43912	36414	9125.3	19957	12405	1.25998	0.355145	-1.49352	down
mws0055	C20H20O7	Tangeretin	桔皮素	Flavonoids	Flavonols	481-53-8	B	44671	33254	34131	6241.5	6295.4	4494.2	1.33086	0.151987	-2.71798	down
mws0043	C21H22O8	Nobiletin (5,6,7,8,3',4'-Hexamethoxyflavone)	川陈皮素 (5,6,7,8,3',4'-六甲氧基黄酮)	Flavonoids	Flavonoid	478-01-3	B	39312	28061	24074	6889.3	7298.1	6210.2	1.31657	0.223054	-2.16454	down
Lmbp003668	C20H18O10	Kaempferol-3-O-arabinoside*	山奈酚-3-O-阿拉伯糖苷*	Flavonoids	Flavonoid	-	A	1018300	733430	838860	4627100	3369900	4985500	1.33254	5.01141	2.32522	up
mws0919	C21H20O10	Kaempferol-3-O-rhamnoside (Afzelin)(Kaempferin)*	山奈酚-3-O-鼠李糖苷 (阿福豆苷)(番泻叶山奈苷)*	Flavonoids	Flavonols	482-39-3	A	190470	164870	109790	37775000	37417000	45166000	1.34493	258.762	8.01548	up
Lmgp004731	C21H20O10	5,7,4'-Trihydroxyisoflavone-7-O-galactoside*	5,7,4'-三羟基异黄酮-7-O-半乳糖苷*	Flavonoids	Isoflavones	-	A	74296	23801	66973	295300	251820	244740	1.23399	4.79712	2.26217	up
Lmlp005572	C21H20O10	Galangin-7-O-glucoside	高良姜素-7-O-葡萄糖苷	Flavonoids	Flavonoid	-	A	9769	3244.5	4826.8	59939	55665	69040	1.30443	10.3498	3.37153	up
pme0321	C21H20O10	Kaempferol-7-O-rhamnoside	山奈酚-7-O-鼠李糖苷	Flavonoids	Flavonols	20196-89-8	A	463030	379840	250950	66963000	63193000	71848000	1.34469	184.678	7.52886	up
Xmyp005654	C21H20O11	Kaempferol-4'-O-glucoside*	山奈酚-4'-O-葡萄糖苷*	Flavonoids	Flavonoid	-	A	12185000	8911300	12063000	26025000	25092000	25230000	1.30768	2.30243	1.20316	up
Lmlp003531	C21H20O11	Luteolin-3'-O-glucoside*	木犀草素-3'-O-葡萄糖苷*	Flavonoids	Flavonoid	5154-41-6	A	11001000	10134000	11600000	25798000	25626000	24167000	1.33624	2.30918	1.20738	up
Hmpp003270	C21H20O11	Luteolin-4'-O-glucoside*	木犀草素-4'-O-葡萄糖苷*	Flavonoids	Flavonoid	6920-38-3	A	12387000	8598600	10727000	25395000	24320000	25593000	1.31052	2.3747	1.24775	up
mws0034	C22H18O11	Epigallocatechin-3-gallate*	表没食子儿茶素没食子酸酯*	Flavonoids	Flavanols	989-51-5	B	36713	16303	19007	60776	44470	59892	1.17077	2.29285	1.19714	up
mws0351	C22H18O11	Gallate catechin gallate*	没食子酸儿茶素没食子酸酯*	Flavonoids	Flavanols	4233-96-9	B	34207	16620	13504	45424	34857	52369	1.09144	2.06199	1.04404	up
Hmcp002539	C22H22O11	Isorhamnetin-3-O-rhamnoside	异鼠李素-3-O-鼠李糖苷	Flavonoids	Flavonols	-	B	18387	16380	20272	72413	76247	65017	1.33288	3.88228	1.95691	up
pmp000579	C22H22O11	Diosmetin-7-O-galactoside	香叶木素-7-O-半乳糖苷	Flavonoids	Flavonoid	-	B	147500	65896	193960	414770	388780	311260	1.14134	2.7367	1.45244	up
Lmzp002365	C22H24O11	Hesperetin-7-O-glucoside*	橙皮素-7-O-葡萄糖苷*	Flavonoids	Flavonoid	31712-49-9	B	398470	244710	1168000	2536100	3311200	2806800	1.17654	4.77816	2.25645	up
pme1398	C21H21O12+	Delphinidin-3-O-glucoside (Mirtillin)	飞燕草素-3-O-葡萄糖苷	Flavonoids	Anthocyanins	50986-17-9	B	903650	277880	665130	1592400	1544500	1367900	1.09667	2.43943	1.28654	up
Lmmp001947	C21H20O13	Gossypetin-3-O-glucoside	棉黄素-3-O-葡萄糖苷	Flavonoids	Flavonols	-	B	9	9	104590	504990	418480	439170	1.03231	13.0262	3.70334	up
Lmpp003465	C21H20O13	Myricetin-3-O-glucoside	杨梅素-3-O-葡萄糖苷	Flavonoids	Flavonols	19833-12-6	B	23643	15082	81272	588930	526520	482320	1.26212	13.3151	3.73499	up
Lmmp003903	C23H22O12	Kaempferol-3-O-(2''-acetyl)glucoside*	山奈酚-3-O-(2''-O-乙酰)葡萄糖苷*	Flavonoids	Flavonols	-	B	19179	9745.3	14535	58930	56616	58303	1.29963	4.00027	2.0001	up
Hmlp002821	C21H18O14	Myricetin-3-O-glucuronide	杨梅素-3-O-葡萄糖醛酸苷	Flavonoids	Flavonols	77363-65-6	B	69622	41200	110980	687000	437330	394030	1.27706	6.84556	2.77517	up
Zmsp004363	C23H22O13	Quercetin-3-O-(6''-acetyl)glucoside*	槲皮素-3-O-(6''-乙酰)葡萄糖苷*	Flavonoids	Flavonols	-	A	74493	43337	78535	132420	142310	121900	1.18021	2.01986	1.01426	up
Lmtn002916	C22H20O14	Mearnsetin-3-O-glucuronide	3,5,7,3',5'-五羟基-4'-甲氧基黄酮-3-O-葡萄糖醛酸苷	Flavonoids	Flavonoid	-	B	330230	134870	307500	81364	129920	131380	1.03659	0.443521	-1.17293	down
Hmcp002187	C23H24O13	Limocitrin-3-O-galactoside	柠檬素-3-O-半乳糖苷	Flavonoids	Flavonoid	-	B	9	9	9	17607	15657	20806	1.34637	2002.59	10.9677	up
Lmpp003930	C30H26O12	Apigenin-7-O-(6''-p-Coumaryl)glucoside	芹菜素-7-O-(6''-对香豆酰)葡萄糖苷	Flavonoids	Flavonoid	-	B	20694	5246	9571	60762	60756	79960	1.24051	5.67368	2.50428	up
mws0047	C27H30O14	Rhoifolin	野漆树苷	Flavonoids	Flavonoid	17306-46-6	B	26253	6980.9	9483.1	70289	62734	99149	1.23332	5.43512	2.44231	up
Lmsn002815	C27H30O15	Kaempferol-3-O-rutinoside(Nicotiflorin)*	山奈酚-3-O-芸香糖苷(烟花苷)*	Flavonoids	Flavonoid	17650-84-9	A	13931000	9420800	6093700	23740000	23765000	25406000	1.21553	2.47613	1.30809	up
Lmjp002867	C27H30O15	Kaempferol-3-O-neohesperidoside*	山奈酚-3-O-新橙皮糖苷*	Flavonoids	Flavonols	32602-81-6	A	1206200	915990	683430	2467000	2167000	2353000	1.27951	2.49036	1.31635	up
pmp001079	C27H30O15	Luteolin-7-O-neohesperidoside (Lonicerin)*	木犀草素-7-O-新橘皮糖苷 (忍冬苷)*	Flavonoids	Flavonoid	25694-72-8	A	2035600	1300800	1127800	4253300	3473000	4001400	1.27403	2.62706	1.39345	up
Lmpp003789	C30H27O13+	Cyanidin-3-O-(6''-O-p-Coumaroyl)glucoside	矢车菊素-3-O-(6''-O-对香豆酰)葡萄糖苷	Flavonoids	Anthocyanins	-	B	1249600	765030	643550	2110600	1998100	2245000	1.24253	2.39024	1.25716	up
Lmtp004044	C26H28O16	Quercetin-3-O-apiosyl(1→2)galactoside*	槲皮素-3-O-芹糖基(1→2)半乳糖苷*	Flavonoids	Flavonols	-	A	3935900	2476100	2805000	6847000	8812200	8769900	1.27477	2.65044	1.40623	up
Lmjp002596	C26H28O16	Quercetin-3-O-xylosyl(1→2)glucoside*	槲皮素-3-O-木糖基(1→2)葡萄糖苷*	Flavonoids	Flavonols	-	A	3421300	2279600	2073600	5225300	6424800	5283300	1.2373	2.17807	1.12305	up
Zmpn002908	C26H28O16	Isoetin-7-O-glucoside-2'-O-arabinoside	Isoetin-7-O-葡萄糖苷-2'-O-阿拉伯糖苷	Flavonoids	Flavonoid	-	B	277260	215060	301930	92232	85349	92045	1.31911	0.339472	-1.55863	down
Hmbp001825	C26H28O16	Quercetin-3-O-sambubioside*	槲皮素-3-O-桑布双糖苷*	Flavonoids	Flavonols	83048-35-5	A	4240400	2821000	2748200	7383600	7810400	7518700	1.28163	2.31535	1.21123	up
Lmyp003348	C28H24O15	Kaempferol-3-O-(6''-galloyl)galactoside*	山奈酚-3-O-(6''-没食子酰)半乳糖苷*	Flavonoids	Flavonoid	-	A	492740	5439.8	544510	4831300	3318000	3364100	1.01508	11.042	3.46493	up
Lmyp003500	C28H24O15	Kaempferol-3-O-(2''-galloyl)galactoside*	山奈酚-3-O-(2''-没食子酰)半乳糖苷*	Flavonoids	Flavonoid	-	A	520060	9831.8	494300	3645100	3215500	3347300	1.0404	9.96679	3.31713	up
pmp001080	C28H32O15	Diosmetin-7-O-Neohesperidoside (Neodiosmin)*	香叶木素-7-O-新橘皮糖苷*	Flavonoids	Flavonoid	38665-01-9	B	56879	35200	17934	109650	126130	91143	1.16585	2.97168	1.57128	up
Lmmp000897	C30H26O14	Gallocatechin-Gallocatechin	没食子儿茶素-没食子儿茶素	Flavonoids	Flavanols	-	B	3300700	644200	2983000	8421900	8362700	7875700	1.09527	3.55956	1.8317	up
Lmyp004516	C30H26O14	Quercetin-3-O-(2''-p-Coumaroyl)galactoside	槲皮素-3-O-(2''-对香豆酰)半乳糖苷	Flavonoids	Flavonols	-	B	16204	5250.3	14692	54401	70989	46536	1.2137	4.75639	2.24987	up
Lmcp004436	C30H27O14+	Cyanidin-3-O-(6''-O-caffeoyl)glucoside*	矢车菊素-3-O-(6''-O-咖啡酰)葡萄糖苷*	Flavonoids	Anthocyanins	-	B	24285	18015	33738	203440	198730	266940	1.32259	8.79968	3.13745	up
HJN051	C28H32O16	Tamarixetin-3-O-rutinoside*	柽柳黄素-3-O-芸香糖苷*	Flavonoids	Flavonoid	-	A	1473200	2148500	1232400	3479600	2985700	3803400	1.2355	2.11547	1.08098	up
Lmpp003815	C31H29O14+	Petunidin-3-O-(6''-O-p-Coumaroyl)glucoside	牵牛花素-3-O-(6''-O-对香豆酰)葡萄糖苷	Flavonoids	Anthocyanins	-	B	8394800	9975800	8404600	19328000	16573000	18298000	1.32726	2.02422	1.01737	up
Hmln001836	C29H32O17	Kaempferol-3-O-(6''-Acetyl)glucosyl-(1→3)-Galactoside	山奈酚-3-O-(6''-乙酰)葡萄糖基-(1→3)-半乳糖苷	Flavonoids	Flavonols	-	B	485860	401420	542770	134800	172700	172700	1.32284	0.335792	-1.57436	down
HJAP061	C32H38O20	Quercetin-3-O-(2''-O-arabinosyl)rutinoside	槲皮素-3-O-(2''-O-阿拉伯糖基)芸香糖苷	Flavonoids	Flavonols	-	A	1196700	355310	567650	2456400	2185000	3013400	1.20296	3.61133	1.85253	up
Hmcp001329	C32H38O21	Quercetin-3-O-xylosyl(1→2)glucosyl(1→2)glucoside	槲皮素-3-O-木糖基(1→2)葡萄糖基(1→2)葡萄糖苷	Flavonoids	Flavonols	-	B	434990	146220	361190	716500	865810	881930	1.1237	2.61486	1.38673	up
Lmmp002755	C33H40O21	Quercetin-7-O-rutinoside-4'-O-glucoside	槲皮素-7-O-芸香糖苷-4'-O-葡萄糖苷	Flavonoids	Flavonols	-	B	8844200	10963000	10157000	1231800	2624100	1627200	1.31916	0.182988	-2.45018	down
Zmcp002986	C33H41O21+	Cyanidin-3-O-sophoroside-5-O-glucoside	矢车菊素-3-O-槐糖苷-5-O-葡萄糖苷	Flavonoids	Anthocyanins	47888-56-2	B	11081	3365.3	10957	22671	18622	29677	1.09242	2.79373	1.48219	up
pmp001312	C33H40O22	6-Hydroxykaempferol-3,7,6-O-triglycoside	6-羟基山奈酚-3,7,6-O-三葡萄糖苷	Flavonoids	Flavonols	-	A	110780	67705	126600	339330	357880	357720	1.28512	3.45782	1.78986	up
Zmcp002839	C33H41O22+	Delphinidin-3,5,3'-Tri-O-glucoside	飞燕草素-3,5,3'-三-O-葡萄糖苷	Flavonoids	Anthocyanins	-	A	41468	15562	43860	130380	122170	138030	1.2197	3.87135	1.95283	up
mws1013	C9H6O4	Esculetin*	秦皮乙素*	Lignans and Coumarins	Coumarins	305-01-1	A	1259000	2139600	873700	248870	311430	258760	1.27618	0.191714	-2.38297	down
pmn001492	C11H8O3	Ayapin	泽兰内酯	Lignans and Coumarins	Coumarins	494-56-4	A	312780	483750	119940	22574	23453	28369	1.26206	0.0811767	-3.62279	down
Hmcp002123	C10H8O4	Isoscopoletin (6-Hydroxy-7-Methoxycoumarin)	异莨菪亭	Lignans and Coumarins	Coumarins	776-86-3	A	1435200	630130	1023900	59594	108930	96656	1.3133	0.0858402	-3.5422	down
pmb0382	C19H14O6	O-Feruloyl 4-hydroxycoumarin	阿魏酰 4-羟基香豆素	Lignans and Coumarins	Coumarins	-	A	13575000	14094000	10476000	4929600	5054800	5815300	1.30187	0.414201	-1.2716	down
pmb4777	C16H18O8	4-Hydroxy-7-methoxycoumarin-β-rhamnoside	4-羟基-7-氧甲基香豆素鼠李糖苷	Lignans and Coumarins	Coumarins	-	A	5490800	8572800	28751000	180610	251690	276040	1.30908	0.0165444	-5.91752	down
Hmlp003129	C20H22O6	Matairesinol	罗汉松树脂醇	Lignans and Coumarins	Lignans	580-72-3	A	357110	866790	331580	180180	207240	166260	1.11912	0.355954	-1.49024	down
Hmcn002743	C22H26O8	Lirioresinol A*	鹅掌揪树脂醇 A*	Lignans and Coumarins	Lignans	21453-71-4	B	71142	119700	60897	20887	26000	30544	1.2482	0.307584	-1.70095	down
pmn001663	C22H26O8	Syringaresinol*	丁香树脂酚*	Lignans and Coumarins	Lignans	21453-69-0	B	12115	25974	14164	3666.4	6794.5	6498.2	1.1935	0.324557	-1.62345	down
pmb1574	C18H28O2	9,12-Octadecadien-6-Ynoic Acid	十八碳二烯-6-炔酸	Lipids	Glycerol ester	61481-29-6	B	184190	234400	166200	70625	83255	80528	1.309	0.400841	-1.3189	down
mws0367	C18H30O2	α-Linolenic Acid*	α-亚麻酸*	Lipids	Free fatty acids	463-40-1	A	18259000	26666000	20955000	9690600	10065000	10662000	1.29073	0.461712	-1.11493	down
Lmbn005923	C18H30O2	Crepenynic acid*	戊烯酸*	Lipids	Free fatty acids	2277-31-8	A	373390	532140	421070	190690	203670	207160	1.30102	0.45343	-1.14105	down
mws0366	C18H30O2	γ-Linolenic Acid*	γ-亚麻酸*	Lipids	Free fatty acids	506-26-3	A	17398000	24746000	20774000	9422300	9059800	9999500	1.298	0.452678	-1.14344	down
pmb0889	C18H30O2	Punicic acid (9Z,11E,13Z-octadecatrienoic acid)	石榴酸 (9Z,11E,13Z-十八碳三烯酸)	Lipids	Free fatty acids	544-72-9	A	19216000	27582000	17786000	9839900	9463000	9576200	1.26768	0.447156	-1.16115	down
pmn001686	C16H32O4	10,16-Dihydroxypalmitic acid	10,16-二羟基棕榈酸	Lipids	Free fatty acids	3233-90-7	A	163220	282600	106780	545300	478620	606190	1.21481	2.94989	1.56066	up
Zmpn003368	C18H30O3	13S-Hydroxy-9Z,11E,15Z-octadecatrienoic acid	13S-羟基-9Z,11E,15Z-十八碳三烯酸	Lipids	Free fatty acids	87984-82-5	A	10497000	18374000	8940300	4501300	4645800	4532400	1.22375	0.361783	-1.4668	down
pmb2786	C18H30O3	9-Hydroxy-10,12,15-octadecatrienoic acid*	9-羟基-10,12,15-十八碳三烯酸*	Lipids	Free fatty acids	89886-42-0	B	22740	55432	28370	9464.2	11115	10474	1.22364	0.291464	-1.77861	down
Lmbn005369	C18H32O3	13(S)-HODE;13(S)-Hydroxyoctadeca-9Z,11E-dienoic acid	13-羟基十八烷基-9,11-二烯酸	Lipids	Free fatty acids	10219-69-9	B	16801000	30134000	16347000	8271800	9565300	8367100	1.21476	0.414086	-1.272	down
Rfmb091	C18H32O3	9S-Hydroxy-10E,12Z-octadecadienoic acid	9S-羟基-10E,12Z-十八碳二烯酸	Lipids	Free fatty acids	15514-85-9	B	16236000	30047000	14847000	8011000	9142400	7802500	1.18943	0.408243	-1.2925	down
Zmyn005384	C18H36O3	2R-Hydroxyoctadecanoic Acid	2R-羟基十八烷酸	Lipids	Free fatty acids	26633-48-7	B	26169	23906	28411	11865	11283	12008	1.33266	0.447927	-1.15866	down
pmn001610	C20H36O2	Eicosadienoic acid	二十碳二烯酸	Lipids	Free fatty acids	5598-38-9	B	1925200	2180700	1629300	752940	959240	960980	1.29252	0.466097	-1.1013	down
pmb2804	C18H32O4	13S-Hydroperoxy-9Z,11E-octadecadienoic acid	13-氢过氧化-9,11-十八碳二烯酸	Lipids	Free fatty acids	33964-75-9	B	7545600	8584700	6092200	2339300	2483500	2486800	1.32171	0.328928	-1.60416	down
Rfmb087	C18H32O4	9-Hydroxy-13-oxo-10-octadecenoic Acid	9-羟基-13-氧代-10-十八碳烯酸	Lipids	Free fatty acids	-	B	7767000	6571100	5703100	3060000	3453200	3494200	1.29277	0.499341	-1.0019	down
Lmbn005287	C18H32O4	7S,8S-DiHODE; (9Z,12Z)-(7S,8S)-Dihydroxyoctadeca-9,12-dienoic acid	7,8-二羟基-9,12-十八碳二烯酸	Lipids	Free fatty acids	143288-65-7	B	15756	16576	13499	58545	51478	58630	1.34316	3.67989	1.87966	up
Zmjn004133	C18H32O4	9S-Hydroperoxy-10E,12Z-octadecadienoic acid	9S-氢过氧-10E,12Z-十八碳二烯酸	Lipids	Free fatty acids	5502-91-0	B	1678600	2113600	1358000	682750	723890	688420	1.29033	0.406792	-1.29764	down
Cmbn007148	C22H22O9	1-O-Feruloyl-3-O-caffeoylglycerol	1-O-阿魏酰基-3-O-咖啡酰甘油	Lipids	Glycerol ester	-	B	259660	158790	216620	504540	562170	372540	1.21415	2.26629	1.18033	up
Lmhp008763	C21H42NO7P	LysoPE 16:1(2n isomer)*	溶血磷脂酰乙醇胺 16:1(2n异构)*	Lipids	LPE	-	A	13174	28176	16458	4727.3	12652	8623.8	1.04195	0.449818	-1.15259	down
Lmhp009034	C21H42NO7P	LysoPE 16:1*	溶血磷脂酰乙醇胺 16:1*	Lipids	LPE	-	A	14152	29424	14196	7254.5	7008.2	7537.8	1.18209	0.377354	-1.40601	down
Lmhp008589	C23H42NO7P	LysoPE 18:3(2n isomer)*	溶血磷脂酰乙醇胺 18:3(2n异构)*	Lipids	LPE	-	A	393340	275650	551330	977810	1016300	1357600	1.23166	2.74658	1.45764	up
Lmhp008801	C23H42NO7P	LysoPE 18:3*	溶血磷脂酰乙醇胺 18:3*	Lipids	LPE	-	A	331510	242460	534450	908580	942890	1269400	1.21373	2.8156	1.49344	up
pmb0856	C23H46NO7P	LysoPE 18:1(2n isomer)*	溶血磷脂酰乙醇胺 18:1(2n异构)*	Lipids	LPE	-	B	52199	62622	53972	139880	145050	165940	1.33046	2.67114	1.41746	up
mws0289	C23H46NO7P	LysoPE 18:1*	溶血磷脂酰乙醇胺 18:1*	Lipids	LPE	89576-29-4	B	49257	68243	47042	118040	107340	144400	1.27699	2.24733	1.16821	up
pmb0863	C24H46NO7P	LysoPC 16:2(2n isomer)	溶血磷脂酰胆碱 16:2(2n异构)	Lipids	LPC	-	B	11706	4476.3	10156	18567	18407	21121	1.10552	2.20572	1.14125	up
pmp001251	C26H50NO7P	LysoPC 18:2(2n isomer)	溶血磷脂酰胆碱 18:2(2n异构)	Lipids	LPC	-	A	2744500	1774300	4005200	5512500	6730100	7706800	1.15868	2.34038	1.22674	up
pmp001281	C26H52NO7P	LysoPC 18:1	溶血磷脂酰胆碱 18:1	Lipids	LPC	-	A	57275	77018	124240	316560	352740	342450	1.27109	3.91343	1.96843	up
Lmhp010190	C26H52NO7P	LysoPC 18:1(2n isomer)	溶血磷脂酰胆碱 18:1(2n异构)	Lipids	LPC	-	A	211940	206000	331880	920590	1034800	1182700	1.30419	4.18512	2.06527	up
Lmhp009890	C28H52NO7P	LysoPC 20:3	溶血磷脂酰胆碱 20:3	Lipids	LPC	1199257-41-4	B	9	9	9	17935	29248	31128	1.34254	2900.41	11.502	up
Hmyn007087	C25H49O11P	LysoPI 16:0	溶血磷脂酰肌醇 16:0	Lipids	Glycerol ester	-	B	19602	19684	27967	7137.7	6252.5	6606.1	1.31814	0.297329	-1.74987	down
Lmhp008744	C33H56O14	1-α-Linolenoyl-glycerol-2,3-di-O-glucoside*	1-α-亚麻酸甘油酯-2,3-二-O葡萄糖苷*	Lipids	Glycerol ester	-	A	44256	26047	51369	9939.7	11163	15826	1.24062	0.30351	-1.72018	down
mws0255	C4H5N3O	Cytosine	胞嘧啶	Nucleotides and derivatives	Nucleotides and derivatives	71-30-7	A	395180	505970	303300	143390	200700	150230	1.25478	0.410411	-1.28486	down
pme0040	C5H5N5	Adenine	腺嘌呤	Nucleotides and derivatives	Nucleotides and derivatives	73-24-5	A	50716000	46436000	44542000	13451000	16971000	15719000	1.33877	0.325638	-1.61866	down
pme0033	C5H4N4O	Hypoxanthine	次黄嘌呤	Nucleotides and derivatives	Nucleotides and derivatives	68-94-0	B	270740	257680	209490	81103	123800	74233	1.284	0.378279	-1.40248	down
pme2801	C6H6N4O2	7-Methylxanthine	7-甲基黄嘌呤	Nucleotides and derivatives	Nucleotides and derivatives	552-62-5	B	132190	80853	117560	13556	11603	11384	1.3295	0.110534	-3.17743	down
pme1194	C9H13N3O4	2'-Deoxycytidine	2'-脱氧胞苷	Nucleotides and derivatives	Nucleotides and derivatives	951-77-9	B	248280	224790	264650	46625	49682	44358	1.34533	0.190675	-2.39081	down
pme3732	C9H13N3O5	Cytidine	胞苷	Nucleotides and derivatives	Nucleotides and derivatives	65-46-3	B	4026200	5362800	3137200	1174400	1479300	1373900	1.291	0.321534	-1.63696	down
pme3961	C10H13N5O3	2'-Deoxyadenosine	2'-脱氧腺苷	Nucleotides and derivatives	Nucleotides and derivatives	958-09-8	A	124860	680770	369880	52229	70654	58579	1.16253	0.154369	-2.69555	down
pme0230	C10H13N5O4	Adenosine*	腺苷*	Nucleotides and derivatives	Nucleotides and derivatives	58-61-7	A	7920000	31017000	12799000	5687500	5818700	6307300	1.00901	0.344315	-1.5382	down
pme1184	C10H13N5O4	2'-Deoxyguanosine*	2'-脱氧鸟苷*	Nucleotides and derivatives	Nucleotides and derivatives	961-07-9	A	1271400	1090700	2052100	411300	372590	337940	1.29398	0.254141	-1.9763	down
mws1060	C10H12N4O5	9-(Arabinosyl)hypoxanthine	9-(阿拉伯糖基)次黄嘌呤	Nucleotides and derivatives	Nucleotides and derivatives	7013-16-3	B	1572100	1055400	887590	95398	73778	93781	1.32416	0.074808	-3.74066	down
Zmyp000878	C10H13N5O5	2-Hydroxyadenosine	2-羟基腺苷	Nucleotides and derivatives	Nucleotides and derivatives	1818-71-9	B	20182000	17245000	23401000	8373200	8184000	8750300	1.31869	0.41605	-1.26517	down
pme1178	C10H13N5O5	Guanosine	鸟苷	Nucleotides and derivatives	Nucleotides and derivatives	118-00-3	A	13913000	13570000	16255000	6254200	6142200	6575800	1.33292	0.433769	-1.205	down
pme1474	C11H15N5O3S	5'-Deoxy-5'-(methylthio)adenosine	5-脱氧-5-甲硫腺苷	Nucleotides and derivatives	Nucleotides and derivatives	2457-80-9	A	5821400	6727300	7552000	2540000	2859000	2763300	1.3316	0.40607	-1.3002	down
pmc0066	C10H13N4O7P	2'-Deoxyinosine-5'-monophosphate	2'-脱氧肌苷-5'-单磷酸	Nucleotides and derivatives	Nucleotides and derivatives	3393-18-8	A	3408800	3357400	3081500	116390	126330	87319	1.34439	0.0335143	-4.89908	down
pme3337	C14H17N5O8	Succinyladenosine	琥珀酰腺苷	Nucleotides and derivatives	Nucleotides and derivatives	4542-23-8	B	1103200	2119000	1770900	325030	370590	321170	1.31046	0.203639	-2.29591	down
pme2117	C10H15N5O10P2	Adenosine 5'-diphosphate	腺苷-5'-二磷酸	Nucleotides and derivatives	Nucleotides and derivatives	58-64-0	B	29110	34820	56619	22109	15798	8531.5	1.11134	0.385225	-1.37623	down
Zmfn000481	C14H22N2O16P2	Uridine-5'-Diphosphate-D-Xylose	尿苷-5'-二磷酸-D-木糖	Nucleotides and derivatives	Nucleotides and derivatives	3616-06-6	B	109830	95176	196090	50017	80742	43062	1.13098	0.433365	-1.20635	down
pmb0530	C21H27N7O14P2	Nicotinic acid adenine dinucleotide	烟酸腺嘌呤二核苷酸	Nucleotides and derivatives	Nucleotides and derivatives	53-84-9	B	123830	79708	207450	26509	39058	19801	1.24904	0.207714	-2.26733	down
pme2651	C21H28N7O17P3	NADP (Nicotinamide adenine dinucleotide phosphate)	烟酰胺腺嘌呤二核苷酸磷酸	Nucleotides and derivatives	Nucleotides and derivatives	53-59-8	B	7167.8	20354	22630	4291.7	7710.1	3247.8	1.09076	0.304069	-1.71753	down
pme2601	C3H6O3	3-Hydroxypropanoic acid	3-羟基丙酸	Organic acids	Organic acids	503-66-2	B	29096	33158	26318	9200.8	9920.7	9325	1.33649	0.321168	-1.6386	down
Lmgn000219	C4H6O3	Succinic semialdehyde	琥珀酸半醛	Organic acids	Organic acids	692-29-5	B	107440	39391	56724	187180	181660	158550	1.17191	2.5909	1.37345	up
pme3011	C4H9NO2	γ-Aminobutyric acid*	γ-氨基丁酸*	Organic acids	Organic acids	56-12-2	B	1623600	2402700	1734800	704800	752000	567700	1.29951	0.351409	-1.50878	down
mws0147	C5H10O3	β-Hydroxyisovaleric acid	β-羟基异戊酸	Organic acids	Organic acids	625-08-1	B	349850	664420	522320	13808	26602	31543	1.32588	0.0468264	-4.41653	down
Lmbp000668	C6H5NO2	Isonicotinic acid*	异烟酸*	Organic acids	Organic acids	55-22-1	B	295660	875260	289650	85378	135020	123300	1.16612	0.235318	-2.08732	down
pme1216	C6H5NO2	2-Picolinic acid	2-吡啶甲酸	Organic acids	Organic acids	98-98-6	A	527830	1656600	486450	151850	215810	184680	1.17138	0.206801	-2.27369	down
mws0236	C2H7NO3S	2-Aminoethanesulfonic acid	2-氨基乙烷磺酸	Organic acids	Organic acids	107-35-7	B	57279	32576	59502	10324	11289	10565	1.30555	0.215444	-2.21462	down
Lmbn001718	C6H10O3	(S)-3-Methyl-2-oxopentanoic acid	(S)-3-甲基-2-氧代戊酸	Organic acids	Organic acids	24809-08-3	B	470960	510800	194620	19088	20572	28618	1.30312	0.0580408	-4.10679	down
pme0243	C5H8O4	Glutaric acid	戊二酸	Organic acids	Organic acids	110-94-1	B	247470	498700	767350	101520	133810	125710	1.21594	0.238543	-2.06768	down
Lmbn002862	C7H6O3	3-Hydroxybenzoic Acid	3-羟基苯甲酸	Organic acids	Organic acids	99-06-9	B	5195300	5218100	3091200	1455700	1809600	1625500	1.26152	0.362158	-1.46531	down
pme2380	C5H6O5	α-Ketoglutaric acid	α-酮戊二酸	Organic acids	Organic acids	328-50-7	B	39250	41797	48208	113430	129760	135220	1.32471	2.92762	1.54973	up
Lmgn000224	C5H6O5	(S)-2-methyl-3-oxosuccinic acid	(S)-2-甲基-3-氧代琥珀酸	Organic acids	Organic acids	-	A	672250	575500	909270	2749300	3138500	3362400	1.31422	4.28842	2.10045	up
Zmyn000247	C5H8O5	(S)-2-Hydroxyglutaric Acid*	(S)-2-羟基戊二酸*	Organic acids	Organic acids	13095-48-2	A	215930	279610	874050	110210	149070	147880	1.04267	0.297286	-1.75008	down
mws0639	C7H6O4	2,3-Dihydroxybenzoic Acid	2,3-二羟基苯甲酸	Organic acids	Organic acids	303-38-8	A	2423600	2922600	999810	476450	492780	489330	1.20406	0.229839	-2.12131	down
mws0159	C9H8O3	Phenylpyruvic acid	苯丙酮酸	Organic acids	Organic acids	156-06-9	A	551610	157850	358960	745390	642310	801550	1.01381	2.04905	1.03496	up
mws0344	C5H10O6	D-Xylonic acid	D-木糖酸	Organic acids	Organic acids	526-91-0	A	19429000	34254000	24689000	11749000	15680000	10783000	1.19092	0.487572	-1.03631	down
ML10176345	C7H8O5	3-Dehydroshikimic acid	3-脱氢莽草酸	Organic acids	Organic acids	2922-42-1	B	1877200	2066500	1075200	589710	647470	462420	1.23508	0.33864	-1.56218	down
Lmbn003524	C9H16O3	9-Oxononanoic acid	9-氧代壬酸	Organic acids	Organic acids	2553-17-5	B	64552	70348	32965	16379	18895	15083	1.2342	0.299985	-1.73704	down
pme2550	C6H6O6	Cis-Aconitic acid*	顺式乌头酸*	Organic acids	Organic acids	585-84-2	A	728490	608870	309680	158610	233430	159910	1.18186	0.335116	-1.57727	down
mws0154	C7H10O5	Shikimic acid	莽草酸	Organic acids	Organic acids	138-59-0	A	1825000	1501900	638010	449150	480900	408360	1.11656	0.337564	-1.56677	down
Lmgn002555	C8H14O4	2-Propylglutaric acid	2-丙基戊二酸	Organic acids	Organic acids	32806-62-5	B	1057500	100550	1081600	69108	77571	70140	1.04181	0.0968093	-3.36871	down
mws0237	C9H16O4	Anchoic Acid	壬二酸	Organic acids	Organic acids	123-99-9	A	7699100	11592000	2304000	463080	495550	655960	1.23591	0.0747665	-3.74146	down
mws1189	C6H10O7	D-Galacturonic acid*	D-半乳糖醛酸*	Organic acids	Organic acids	685-73-4	A	674370	991200	771700	412700	490720	303840	1.21636	0.495333	-1.01353	down
mws0612	C10H12O4	3,4-Dimethoxyphenyl acetic acid	3,4-二甲氧基苯乙酸	Organic acids	Organic acids	93-40-3	A	239180	342370	293660	115720	146500	173620	1.23728	0.497983	-1.00583	down
Zmtn001464	C10H7NO4	4,8-Dihydroxyquinoline-2-carboxylic acid	4,8-二羟基喹啉-2-羧酸	Organic acids	Organic acids	59-00-7	B	113720	92577	98591	412120	574270	415030	1.3189	4.59651	2.20054	up
Lmmn003323	C16H32O3	2-Hydroxyhexadecanoic acid	2-羟基十六烷酸	Organic acids	Organic acids	764-67-0	A	520660	410270	449220	213180	225350	225610	1.32039	0.481209	-1.05527	down
ML10175762	C8H8	Styrene	苯乙烯	Others	Others	100-42-5	B	158690	142200	124460	41991	36658	34559	1.32804	0.266153	-1.90967	down
mws0133	C6H6N2O	Nicotinamide	烟酰胺	Others	Vitamin	98-92-0	B	486900	1425100	453460	181170	200530	207410	1.15344	0.249047	-2.00551	down
pme0490	C6H5NO2	Nicotinic acid*	烟酸*	Others	Vitamin	59-67-6	B	297010	868150	309780	96097	137600	111270	1.18718	0.233885	-2.09613	down
mws0889	C4H8O5	D-Threonic Acid	D-苏糖酸	Others	Saccharides and Alcohols	3909-12-4	A	1750800	3071400	1621800	1070400	1138700	947750	1.14667	0.48989	-1.02947	down
pme1383	C8H11NO3	Pyridoxine	吡哆醇	Others	Vitamin	65-23-6	A	1229100	1701200	2404200	4194700	4639700	4098500	1.22292	2.42439	1.27762	up
Hmfn00531	C6H8O6	L-Ascorbic acid	维生素 C (抗坏血酸)	Others	Vitamin	50-81-7	B	106560	97794	107600	261950	240730	207270	1.32396	2.27582	1.18638	up
Zmgn000447	C3H7O7P	3-Phospho-D-glyceric acid	3-磷酸-D-甘油酸	Others	Saccharides and Alcohols	820-11-1	B	189910	103630	222540	43714	68191	43867	1.23615	0.301837	-1.72816	down
pmn001380	C9H16O4	Eucommiol	杜仲醇	Others	Others	55930-44-4	A	489430	792860	176600	53813	47346	55010	1.22554	0.107046	-3.22369	down
pme3705	C6H10O7	D-Glucoronic acid*	D-葡萄糖醛酸*	Others	Saccharides and Alcohols	6556-12-3	A	625630	1148100	725060	470740	384010	297900	1.15277	0.461283	-1.11628	down
pmp001235	C12H18O2	Cinidilide	蛇床内脂	Others	Others	-	B	47039	91024	41192	19295	27473	16494	1.17915	0.352916	-1.5026	down
Zmyn000108	C6H10O8	D-Saccharic acid*	D-蔗糖酸*	Others	Saccharides and Alcohols	87-73-0	A	6173100	10487000	6777300	2935600	4095700	2540100	1.22744	0.408381	-1.29201	down
Zmpn000199	C6H10O8	D-Galactaric acid*	D-半乳糖酸*	Others	Saccharides and Alcohols	526-99-8	A	5628200	9358000	7079000	3006800	3500800	2456600	1.26036	0.40626	-1.29953	down
Hmcn000192	C7H14O7	Sedoheptulose	景天庚酮糖	Others	Saccharides and Alcohols	3019-74-7	B	5640500	8459900	5533100	2450900	3146900	2418000	1.27346	0.408272	-1.2924	down
Hmln002597	C10H9NaO4	Sodium ferulate	阿魏酸钠	Others	Others	24276-84-4	A	4306400	2770500	3253800	93904	105360	95967	1.34243	0.028578	-5.12895	down
Lmtp005226	C15H24O	Santalol	檀香醇	Others	Others	11031-45-1	B	21210	14940	30461	66695	40118	50854	1.18042	2.36698	1.24305	up
pmp000253	C12H16O4	Senkyunolide H	洋川芎内酯 H	Others	Others	94596-27-7	B	65348	94584	104030	10622	14281	14189	1.33208	0.148097	-2.75538	down
pma3101	C11H14NO6+	Nicotinate D-ribonucleoside	烟酸核糖核苷	Others	Vitamin	17720-18-2	A	1989900	3927900	1793600	1028300	1536400	928110	1.08307	0.452941	-1.1426	down
Lmtn002233	C15H20O8	Androsin	夹竹桃苷	Others	Others	531-28-2	B	49935	51932	104890	361760	416340	491430	1.29078	6.1402	2.61829	up
pmb0789	C14H21NO8	Pyridoxine-5'-O-glucoside	吡哆醇-5'-O-葡萄糖苷	Others	Vitamin	-	B	123710	89990	178090	244910	316110	235000	1.13743	2.03175	1.02272	up
Lmmp003349	C19H30O7	Byzantionoside A	Byzantionoside A	Others	Others	189109-41-9	B	19376	11312	18920	463560	400790	310030	1.33391	23.6732	4.56518	up
Hmcn001415	C17H24O10	Majoroside	珠子参苷	Others	Others	134140-02-6	A	2181500	2166700	1303400	343590	474040	525110	1.29006	0.237586	-2.07348	down
Hmpn003034	C22H28O7	5-Hydroxy-7-(4-hydroxy-3,5-dimethoxyphenyl)-1-(4-hydroxy-3-methoxyphenyl)heptan-3-one	5-羟基-7-(4-羟基-3,5-二甲氧基苯基)-1-(4-羟基-3-甲氧基苯基)庚-3-酮	Others	Others	-	B	73840	117550	73909	37762	51775	34838	1.20806	0.468811	-1.09292	down
pmb2653	C24H42O20	D(+)-Melezitose O-rhamnoside	松三糖 O-鼠李糖苷	Others	Saccharides and Alcohols	-	A	64803	33467	33885	276440	220570	233330	1.31094	5.52639	2.46634	up
Lmgn002679	C6H6O	Phenol	苯酚	Phenolic acids	Phenolic acids	108-95-2	B	161820	173940	90415	26129	42231	44926	1.24922	0.26582	-1.91148	down
pme0241	C7H6O2	Benzoic acid	苯甲酸	Phenolic acids	Phenolic acids	65-85-0	B	128910	122830	39551	9	9	17414	1.05209	0.0598439	-4.06265	down
ML10179289	C8H10O	2-Phenylethanol	2-苯乙醇	Phenolic acids	Phenolic acids	60-12-8	B	804340	709360	865900	161100	141660	102050	1.32867	0.170117	-2.5554	down
Lmbn001981	C7H6O3	2,5-Dihydroxybenzaldehyde	2,5-二羟基苯甲醛	Phenolic acids	Phenolic acids	1194-98-5	B	2248900	2506200	1373900	460000	827310	554050	1.25256	0.300434	-1.73488	down
mws0749	C7H6O3	4-Hydroxybenzoic acid	对羟基苯甲酸	Phenolic acids	Phenolic acids	99-96-7	A	3091100	3572900	1949400	628160	1157000	785400	1.25313	0.298437	-1.7445	down
mws0458	C8H8O3	Vanillin	香草醛	Phenolic acids	Phenolic acids	121-33-5	A	4697100	4265700	8769800	1890200	2216200	2305000	1.22452	0.36156	-1.46769	down
pme0221	C8H8O3	Methyl salicylate	水杨酸甲酯	Phenolic acids	Phenolic acids	119-36-8	B	299900	208560	379910	99492	100220	110970	1.27399	0.349721	-1.51572	down
mws0885	C7H6O4	2,4-Dihydroxybenzoic acid	2,4-二羟基苯甲酸	Phenolic acids	Phenolic acids	89-86-1	B	969230	2965000	569410	32460	60088	81429	1.2669	0.0386303	-4.69412	down
Lmgn002473	C7H6O4	2,6-Dihydroxybenzoic acid	2,6-二羟基苯甲酸	Phenolic acids	Phenolic acids	303-07-1	B	2289000	3552600	3038100	637710	480480	586860	1.31741	0.192017	-2.3807	down
mws0183	C7H6O4	3,4-Dihydroxybenzoic acid (Protocatechuic acid)	3,4-二羟基苯甲酸; 原儿茶酸	Phenolic acids	Phenolic acids	99-50-3	B	2459300	2591500	921720	441110	430480	436240	1.20623	0.218975	-2.19116	down
mws0180	C7H6O4	2,5-Dihydroxybenzoic acid	2,5-二羟基苯甲酸; 龙胆酸	Phenolic acids	Phenolic acids	490-79-9	A	1173800	1327200	437060	207480	186940	206630	1.20247	0.204574	-2.28931	down
mws0467	C9H10O3	3-(4-Hydroxyphenyl)-propionic acid	3-(4-羟基苯基)丙酸	Phenolic acids	Phenolic acids	501-97-3	B	211320	80419	101220	294570	255730	312460	1.12646	2.19555	1.13458	up
mws0028	C8H8O4	Vanillic acid	香草酸	Phenolic acids	Phenolic acids	121-34-6	B	3641500	5775400	1629600	369130	523050	507360	1.2505	0.126695	-2.98056	down
mws1195	C10H10O3	p-Coumaric acid methyl ester*	对香豆酸甲酯*	Phenolic acids	Phenolic acids	3943-97-3	A	1010300	358900	436360	105770	104920	117020	1.24325	0.1815	-2.46195	down
pmb2795	C10H10O3	4-Methoxycinnamic acid*	4-甲氧基肉桂酸*	Phenolic acids	Phenolic acids	830-09-1	A	3014100	1204000	1221600	369810	433470	434040	1.22559	0.227461	-2.13631	down
mws2212	C9H8O4	Caffeic acid	咖啡酸	Phenolic acids	Phenolic acids	331-39-5	A	6768500	8254800	4975900	2368800	2172300	2142200	1.28898	0.334178	-1.58131	down
MA10002917	C6H4N2O5	2,4-Dinitrophenol	2,4-二硝基苯酚	Phenolic acids	Phenolic acids	51-28-5	B	84856	51728	74109	260780	290490	305640	1.31337	4.0671	2.024	up
mws0014	C10H10O4	Ferulic acid	阿魏酸	Phenolic acids	Phenolic acids	537-98-4	A	6326600	11447000	5638700	1560400	1887200	1988200	1.2803	0.232177	-2.1067	down
pmb2497	C9H10O5	4-Hydroxy-3-methoxymandelate	4-羟基-3-甲氧基扁桃酸	Phenolic acids	Phenolic acids	55-10-7	B	156480	204140	175070	32777	34741	16957	1.30995	0.157694	-2.6648	down
mws1212	C11H12O4	Methyl ferulate	阿魏酸甲酯	Phenolic acids	Phenolic acids	2309-07-1	B	358030	303100	280740	56888	63680	67941	1.33728	0.200143	-2.32089	down
pmb2620	C11H12O4	3,4-Dimethoxycinnamic acid	3,4-二甲氧基肉桂酸	Phenolic acids	Phenolic acids	14737-89-4	B	474900	466460	363260	73086	92237	89830	1.33512	0.195576	-2.3542	down
pme3443	C11H12O4	Sinapinaldehyde	芥子醛	Phenolic acids	Phenolic acids	4206-58-0	B	77290	83005	61399	19529	26796	27745	1.307	0.334109	-1.58161	down
Lmhn003373	C11H10O7	p-Hydroxybenzoylmalic acid	对羟基苯甲酰苹果酸	Phenolic acids	Phenolic acids	-	B	139540	109280	254150	74850	96850	79143	1.06301	0.498724	-1.00369	down
Lmhn002926	C13H12O7	p-Coumaroylmalic acid	对香豆酰苹果酸	Phenolic acids	Phenolic acids	-	B	20171000	7233600	8892600	30665000	26824000	31595000	1.14943	2.45429	1.29531	up
mws1505	C17H16O4	Phenethyl caffeate	咖啡酸苯乙酯	Phenolic acids	Phenolic acids	104594-70-9	A	428710	1050100	256540	118900	118630	123700	1.15248	0.20816	-2.26424	down
Zmhn000892	C13H18O8	4-O-Glucosyl-3,4-dihydroxybenzyl alcohol	4-O-葡萄糖基-3,4-二羟基苄醇	Phenolic acids	Phenolic acids	-	B	74516	18647	83270	279690	133430	187660	1.07925	3.40515	1.76772	up
Lmhn003074	C14H14O8	Feruloylmalic acid	阿魏酰苹果酸	Phenolic acids	Phenolic acids	-	A	5016000	4796000	3359100	1392900	1532800	1423500	1.30754	0.330208	-1.59855	down
pmn001411	C14H20O8	Cornoside	梾木苷	Phenolic acids	Phenolic acids	40661-45-8	B	632470	1396600	440860	7863600	5405800	3798800	1.25693	6.9104	2.78877	up
pmp000669	C14H24O8	Rengyoside B	连翘环己醇苷 B	Phenolic acids	Phenolic acids	123563-44-0	B	9	9	9	102950	78997	80204	1.34638	9709.3	13.2452	up
pmp000670	C14H26O8	Rengyoside A	连翘环己醇苷 A	Phenolic acids	Phenolic acids	101489-32-1	B	9380.2	6679.8	5627.4	108980	92025	102880	1.34134	14.0121	3.8086	up
pmn001516	C14H14O9	5-Galloylshikimic acid*	5-没食子酰莽草酸*	Phenolic acids	Phenolic acids	95719-51-0	A	15007000	3558400	11487000	1298200	1448500	582410	1.21062	0.110777	-3.17427	down
Zmhn002783	C14H14O9	5-O-Galloylshikimic acid	5-O-没食子酰莽草酸	Phenolic acids	Phenolic acids	-	A	3879700	674060	1955900	488300	422030	309140	1.08864	0.187332	-2.41633	down
pmn001515	C14H14O9	3-Galloylshikimic acid*	3-没食子酰莽草酸*	Phenolic acids	Phenolic acids	110082-91-2	A	6101200	1520700	5057600	652260	555630	366450	1.21472	0.124164	-3.00968	down
Zmhn002301	C15H18O8	p-Coumaric acid-4-O-glucoside*	对香豆酸-4-O-葡萄糖苷*	Phenolic acids	Phenolic acids	117405-48-8	A	6001000	3776900	3769300	9487200	10004000	8409400	1.23466	2.05951	1.0423	up
Zmlp005013	C16H10O8	3,3'-Dimethoxyellagic acid	3,3'-二甲氧基鞣花酸	Phenolic acids	Phenolic acids	-	B	411290	494560	337360	134370	165030	151920	1.30959	0.363028	-1.46185	down
pmn001517	C15H22O8	3,4,5-Trimethoxyphenyl-1-O-Glucoside	3,4,5-三甲氧基苯基-1-O-葡萄糖苷	Phenolic acids	Phenolic acids	-	B	93077	96434	105630	310640	282680	257530	1.33525	2.88286	1.5275	up
Hmln002806	C16H16O8	5-O-Caffeoylshikimic acid	5-O-咖啡酰莽草酸	Phenolic acids	Phenolic acids	180981-12-8	B	48717	56283	45274	25066	18174	28124	1.23417	0.474893	-1.07433	down
pmb3074	C16H18O8	5-O-p-Coumaroylquinic acid*	5-O-对香豆酰奎宁酸*	Phenolic acids	Phenolic acids	1899-30-5	A	300000	157830	145270	763340	729520	570030	1.26055	3.42048	1.7742	up
pmn001421	C16H18O8	3-O-p-Coumaroylquinic acid*	3-O-对香豆酰奎宁酸*	Phenolic acids	Phenolic acids	87099-71-6	A	503610	207650	184890	854050	942540	864870	1.19384	2.96988	1.57041	up
Zmhn001793	C15H18O9	6-O-Caffeoyl-D-glucose*	6-O-咖啡酰-D-葡萄糖*	Phenolic acids	Phenolic acids	-	A	801760	328770	586910	242770	329070	282660	1.03215	0.497543	-1.00711	down
mws0906	C16H22O8	Coniferin	松柏苷	Phenolic acids	Phenolic acids	531-29-3	A	2796900	2611400	1528400	867960	698150	615110	1.24598	0.314446	-1.66911	down
Zmhn002334	C16H20O9	6-O-Feruloyl-D-glucose*	6-O-阿魏酰-D-葡萄糖*	Phenolic acids	Phenolic acids	137887-25-3	A	1153500	2086400	909340	252510	585900	445970	1.17274	0.309546	-1.69178	down
pmb0752	C17H20O9	3-O-Feruloylquinic acid*	3-O-阿魏酰奎宁酸*	Phenolic acids	Phenolic acids	1899-29-2	A	819180	316350	821510	212490	267970	243780	1.10563	0.370069	-1.43413	down
Zmhn002227	C17H22O10	4-O-Glucosyl-sinapate	4-O-葡萄糖基芥子酸	Phenolic acids	Phenolic acids	-	B	2168900	4178600	3123600	382140	463360	292430	1.32153	0.120148	-3.05712	down
Lmhn002573	C17H20O11	Sinapoylglucuronic acid	芥子酰葡萄糖醛酸	Phenolic acids	Phenolic acids	-	B	2306200	1184400	1913600	179100	310750	277290	1.30893	0.141953	-2.81652	down
Zmhn002909	C22H22O10	6-O-Glucosyl-caffeoylbenzoic acid	6-O-葡萄糖基-咖啡酰苯甲酸	Phenolic acids	Phenolic acids	-	B	137890	43026	57763	14792	17281	12783	1.22007	0.187934	-2.4117	down
Zmhn003625	C23H24O10	6-O-Glucosyl-feruloylbenzoic acid	6-O-葡萄糖基-阿魏酰苯甲酸	Phenolic acids	Phenolic acids	-	B	68004	31786	49567	11083	12886	13356	1.2755	0.249905	-2.00055	down
Zmhn003985	C24H20O10	Sclerophynin A	Sclerophynin A	Phenolic acids	Phenolic acids	-	A	812370	586720	2648300	298570	400990	363050	1.05555	0.262542	-1.92938	down
pmn001525	C23H26O11	3,5-Digalloylshikimic acid	3,5-二没食子酰莽草酸	Phenolic acids	Phenolic acids	95753-52-9	A	1119300	453040	227160	118930	108640	110900	1.12311	0.188091	-2.4105	down
Cmrp003675	C23H26O11	Plantainoside A	车前草苷 A	Phenolic acids	Phenolic acids	-	A	9509300	9163700	6978100	2537300	2621800	2823500	1.32126	0.311199	-1.68409	down
Zmhn002032	C28H34O15	4-O-(6'-O-Glucosylcaffeoylglucosyl)-4-hydroxybenzyl alcohol	4-O-(6'-O-葡萄糖基咖啡酰葡萄糖基)-4-羟基苄醇	Phenolic acids	Phenolic acids	-	B	237650	97795	113220	519220	404610	516050	1.23575	3.20925	1.68224	up
Lmjn003562	C32H38O17	3,6'-Diferuloylsucrose	3,6'-二阿魏酰蔗糖	Phenolic acids	Phenolic acids	107172-40-7	B	25056	12532	6003.7	34530	34318	48573	1.09289	2.69365	1.42957	up
Hmdn001667	C20H16O13	Ellagic acid-4-O-glucoside	鞣花酸-4-O-葡萄糖苷	Tannins	Tannin	-	B	1370500	731130	992140	2053400	2488500	2519600	1.22295	2.28249	1.19061	up
Hmdp001663	C27H24O18	1,2,6-Tri-O-galloyl-glucose*	1,2,6-三-O-没食子酰-葡葡萄糖*	Tannins	Tannin	-	A	650740	893150	932970	362400	409900	313110	1.28955	0.43822	-1.19027	down
pmn001635	C41H28O27	Geraniin*	老鹳草素*	Tannins	Tannin	60976-49-0	B	76585	80318	77482	212680	143390	146810	1.28869	2.14553	1.10133	up
Hmln001664	C41H28O27	Geraniinic acid C*	老鹳草鞣酸 C*	Tannins	Tannin	-	B	62087	96302	84060	193670	147330	152320	1.24232	2.03474	1.02484	up
Lmjp007098	C15H24O3	Alpha-Epoxydihydroartemisinic Acid	α-环氧二氢青蒿酸	Terpenoids	Sesquiterpenoids	380487-65-0	B	13302	9596.2	19747	41335	25874	35760	1.19003	2.41455	1.27175	up
mws1526	C16H22O9	Sweroside	獐牙菜苷	Terpenoids	Sesquiterpenoids	14215-86-2	B	62119	23583	74689	202780	198430	172380	1.1885	3.5762	1.83843	up
Hmcp005535	C30H48O	α-Amyrenone	α-香树脂酮	Terpenoids	Triterpene	638-96-0	B	8159	8321.1	6498.9	18519	23822	22235	1.31138	2.81022	1.49068	up
Lmdn003868	C21H36O9	Frehmaglutoside G	地黄新萜 G	Terpenoids	Terpene	-	A	43377	20316	42219	101340	158250	152150	1.23384	3.88757	1.95887	up
pmp000437	C30H50O2	Myricadoil	Myricadoil	Terpenoids	Triterpene	-	B	6126.6	5419.9	4644.8	14669	13217	11472	1.31382	2.43081	1.28144	up
Lmzn006582	C30H46O4	Colubrinic acid	Colubrinic acid	Terpenoids	Triterpene	-	B	841270	523030	698580	158300	159300	142820	1.32159	0.223193	-2.16364	down
mws4075	C30H46O4	Hypoglycyrrhizic acid(β)	次草甘酸(β型)	Terpenoids	Triterpene	471-53-4	A	29685	30735	30594	9	9	9	1.34572	0.000296658	-11.7189	down
Lmzn006024	C30H44O5	Zizyberanal acid	大枣新酸	Terpenoids	Triterpene	1167421-91-1	B	219890	68276	183430	39799	64936	55982	1.06696	0.340794	-1.55303	down
pmn001591	C30H48O5	Rutundic acid	铁冬青酸	Terpenoids	Triterpene	20137-37-5	A	51141	38841	50548	115070	80907	97856	1.27923	2.09089	1.06412	up

## Sheet: Table S2
Index	Formula	Compounds	Class I	VIP	Log2FC
mws0789	C15H12O4	Pinocembrin (Dihydrochrysin)	Flavonoids	1.25897	1.43504
pme2960	C15H12O5	Naringenin chalcone*	Flavonoids	1.33397	9.44658
mws0914	C15H12O5	Pinobanksin*	Flavonoids	1.33619	9.67946
pme0376	C15H12O5	Naringenin (5,7,4'-Trihydroxyflavanone)*	Flavonoids	1.33781	9.49135
pme1201	C15H14O5	Phloretin	Flavonoids	1.2635	2.37511
mws0920	C15H10O7	Tricetin (5,7,3',4',5'-Pentahydroxyflavone)	Flavonoids	1.15242	1.60901
mws0917	C17H14O7	3,7-Di-O-methylquercetin	Flavonoids	1.22685	-1.51586
Lmpn007255	C16H12O8	Patuletin (Quercetagetin-6-methyl ether)	Flavonoids	1.25998	-1.49352
mws0055	C20H20O7	Tangeretin	Flavonoids	1.33086	-2.71798
mws0043	C21H22O8	Nobiletin (5,6,7,8,3',4'-Hexamethoxyflavone)	Flavonoids	1.31657	-2.16454
Lmbp003668	C20H18O10	Kaempferol-3-O-arabinoside*	Flavonoids	1.33254	2.32522
mws0919	C21H20O10	Kaempferol-3-O-rhamnoside (Afzelin)(Kaempferin)*	Flavonoids	1.34493	8.01548
Lmgp004731	C21H20O10	5,7,4'-Trihydroxyisoflavone-7-O-galactoside*	Flavonoids	1.23399	2.26217
Lmlp005572	C21H20O10	Galangin-7-O-glucoside	Flavonoids	1.30443	3.37153
pme0321	C21H20O10	Kaempferol-7-O-rhamnoside	Flavonoids	1.34469	7.52886
Xmyp005654	C21H20O11	Kaempferol-4'-O-glucoside*	Flavonoids	1.30768	1.20316
Lmlp003531	C21H20O11	Luteolin-3'-O-glucoside*	Flavonoids	1.33624	1.20738
Hmpp003270	C21H20O11	Luteolin-4'-O-glucoside*	Flavonoids	1.31052	1.24775
mws0034	C22H18O11	Epigallocatechin-3-gallate*	Flavonoids	1.17077	1.19714
mws0351	C22H18O11	Gallate catechin gallate*	Flavonoids	1.09144	1.04404
Hmcp002539	C22H22O11	Isorhamnetin-3-O-rhamnoside	Flavonoids	1.33288	1.95691
pmp000579	C22H22O11	Diosmetin-7-O-galactoside	Flavonoids	1.14134	1.45244
Lmzp002365	C22H24O11	Hesperetin-7-O-glucoside*	Flavonoids	1.17654	2.25645
pme1398	C21H21O12+	Delphinidin-3-O-glucoside (Mirtillin)	Flavonoids	1.09667	1.28654
Lmmp001947	C21H20O13	Gossypetin-3-O-glucoside	Flavonoids	1.03231	3.70334
Lmpp003465	C21H20O13	Myricetin-3-O-glucoside	Flavonoids	1.26212	3.73499
Lmmp003903	C23H22O12	Kaempferol-3-O-(2''-acetyl)glucoside*	Flavonoids	1.29963	2.0001
Hmlp002821	C21H18O14	Myricetin-3-O-glucuronide	Flavonoids	1.27706	2.77517
Zmsp004363	C23H22O13	Quercetin-3-O-(6''-acetyl)glucoside*	Flavonoids	1.18021	1.01426
Lmtn002916	C22H20O14	Mearnsetin-3-O-glucuronide	Flavonoids	1.03659	-1.17293
Hmcp002187	C23H24O13	Limocitrin-3-O-galactoside	Flavonoids	1.34637	10.9677
Lmpp003930	C30H26O12	Apigenin-7-O-(6''-p-Coumaryl)glucoside	Flavonoids	1.24051	2.50428
mws0047	C27H30O14	Rhoifolin	Flavonoids	1.23332	2.44231
Lmsn002815	C27H30O15	Kaempferol-3-O-rutinoside(Nicotiflorin)*	Flavonoids	1.21553	1.30809
Lmjp002867	C27H30O15	Kaempferol-3-O-neohesperidoside*	Flavonoids	1.27951	1.31635
pmp001079	C27H30O15	Luteolin-7-O-neohesperidoside (Lonicerin)*	Flavonoids	1.27403	1.39345
Lmpp003789	C30H27O13+	Cyanidin-3-O-(6''-O-p-Coumaroyl)glucoside	Flavonoids	1.24253	1.25716
Lmtp004044	C26H28O16	Quercetin-3-O-apiosyl(1→2)galactoside*	Flavonoids	1.27477	1.40623
Lmjp002596	C26H28O16	Quercetin-3-O-xylosyl(1→2)glucoside*	Flavonoids	1.2373	1.12305
Zmpn002908	C26H28O16	Isoetin-7-O-glucoside-2'-O-arabinoside	Flavonoids	1.31911	-1.55863
Hmbp001825	C26H28O16	Quercetin-3-O-sambubioside*	Flavonoids	1.28163	1.21123
Lmyp003348	C28H24O15	Kaempferol-3-O-(6''-galloyl)galactoside*	Flavonoids	1.01508	3.46493
Lmyp003500	C28H24O15	Kaempferol-3-O-(2''-galloyl)galactoside*	Flavonoids	1.0404	3.31713
pmp001080	C28H32O15	Diosmetin-7-O-Neohesperidoside (Neodiosmin)*	Flavonoids	1.16585	1.57128
Lmmp000897	C30H26O14	Gallocatechin-Gallocatechin	Flavonoids	1.09527	1.8317
Lmyp004516	C30H26O14	Quercetin-3-O-(2''-p-Coumaroyl)galactoside	Flavonoids	1.2137	2.24987
Lmcp004436	C30H27O14+	Cyanidin-3-O-(6''-O-caffeoyl)glucoside*	Flavonoids	1.32259	3.13745
HJN051	C28H32O16	Tamarixetin-3-O-rutinoside*	Flavonoids	1.2355	1.08098
Lmpp003815	C31H29O14+	Petunidin-3-O-(6''-O-p-Coumaroyl)glucoside	Flavonoids	1.32726	1.01737
Hmln001836	C29H32O17	Kaempferol-3-O-(6''-Acetyl)glucosyl-(1→3)-Galactoside	Flavonoids	1.32284	-1.57436
HJAP061	C32H38O20	Quercetin-3-O-(2''-O-arabinosyl)rutinoside	Flavonoids	1.20296	1.85253
Hmcp001329	C32H38O21	Quercetin-3-O-xylosyl(1→2)glucosyl(1→2)glucoside	Flavonoids	1.1237	1.38673
Lmmp002755	C33H40O21	Quercetin-7-O-rutinoside-4'-O-glucoside	Flavonoids	1.31916	-2.45018
Zmcp002986	C33H41O21+	Cyanidin-3-O-sophoroside-5-O-glucoside	Flavonoids	1.09242	1.48219
pmp001312	C33H40O22	6-Hydroxykaempferol-3,7,6-O-triglycoside	Flavonoids	1.28512	1.78986
Zmcp002839	C33H41O22+	Delphinidin-3,5,3'-Tri-O-glucoside	Flavonoids	1.2197	1.95283
